# Supplementary material for: Suppression of Cutibacterium acnes-Mediated Inflammatory Reactions by Fibroblast Growth Factor 21 in Skin
Source: Int J Mol Sci. 2022 Mar 25;23(7):3589. doi: 10.3390/ijms23073589 (PMC8998725; doi:10.3390/ijms23073589)
Supplement: Supplementary file 1 [file ijms-23-03589-s001.zip]

Archive with 1 entries (1 files):
- External supplementary.pdf
